# Supplementary material for: Characterization of Phase I Hepatic Metabolites of Anti-Premature Ejaculation Drug Dapoxetine by UHPLC-ESI-Q-TOF
Source: Molecules. 2021 Jun 22;26(13):3794. doi: 10.3390/molecules26133794 (PMC8270242; doi:10.3390/molecules26133794)
Supplement: Supplementary file 1 [file molecules-26-03794-s001.zip]

Archive with 1 entries (1 files):
- molecules-1220719-supplementary.pdf
